# Supplementary material for: A case report of human infection with avian influenza H10N3 with a complex respiratory disease history
Source: BMC Infect Dis. 2024 Sep 4;24:918. doi: 10.1186/s12879-024-09830-y (PMC11373451; doi:10.1186/s12879-024-09830-y)
Supplement: Supplementary file 1 — Supplementary Material 1. [file 12879_2024_9830_MOESM1_ESM.xlsx]

## Sheet: Table1
Table1 Clinical characteristics of the H10N3 patient
Characteristics	Patient On 6 March	Normal value
Clinical symptoms		-
Fever	39 °C
Cough with blood tinged sputum	Yes	-
Chest pain	Yes	-
Headache	Yes	-
Shortness of breath	Yes	-
Abdominal pain	No	-
Skin ecchymosis	No	-
Myalgia	No	-
Mouth and lips cyanosis	Yes	-
Mental clarity	Yes	-
Vomiting	No	-
Diarrhoea	No	-
Increased heart rate	110 beats/min	60~100 beats/min
Increased respiration.	28 beats/min	13～21 beats/min
Blood cell count
Lymphocytes	2.12×109/L	3.5-9.5 x109cells/L
White blood cell	0.26×109/L	0.8～4×109/L
Neutrophils	0.849	50.0 %-70.0 %
Platelet	79×109/L	100~300x109/L
Blood gas analysis
PH	7.336	7.4-7.5
SaO2	0.54	95.0-98%
PCO2	32mmHg	22.0-29.0 mmHg
PO2	28mmHg	83.0-108.0 mmHg
Sp02	0.78	95.0-98.0 %
Other biochemical indicators
UREA	8.62 umol/L	3.2~7.1mmol/L
GLU	13.06mmol/L	3.9～6.1mmol/L
ALT	54U/L	0-40U/L
AST	145U/L	0-40U/L
CREA	121umol/L	59-104μmoI/L
Interleukin-6	425pg/ml	<7pg/mL
Influenza virus testing
Flu-B test	RNA Positive
Diagnostic	Dosophylline 0.3g qd
severe pneumonia
type I respiratory failure
Influenza
hepatic insufficiency
hypercoagulable state
renal insufficiency
Treatment
At 11:01 AM on 6 March
Oxygen therapy
Antibiotic therapy	Cefoperazone sulbactam 3.0g q8h
Symptomatic treatment (relieving cough and asthma, resolving phlegm)	Ambroxol hydrochloride 30mg qd
Sleep apnoea monitoring
At 16:28 PM on 6 March
Glucocorticoid therapy	Methylprednisolone
Antiviral therapy	Oseltamivir
Anticoagulation	Low molecular heparin
Mechanical ventilation	Bi-level ventilator-assisted ventilation therapy
